# Supplementary material for: Assessing the Presence of Eco-Anxiety in the General Population: A Systematic Review, Meta-Analysis and Meta-Regression
Source: Healthcare (Basel). 2025 Oct 27;13(21):2716. doi: 10.3390/healthcare13212716 (PMC12609564; doi:10.3390/healthcare13212716)
Supplement: Supplementary file 1 [file healthcare-13-02716-s001.zip]

Archive with 1 entries (1 files):
- healthcare-3846057-supplementary.pdf
